# Supplementary material for: Dietary habits, physical activity, and sedentary behaviour of children of employed mothers: A systematic review
Source: Prev Med Rep. 2021 Oct 22;24:101607. doi: 10.1016/j.pmedr.2021.101607 (PMC8683879; doi:10.1016/j.pmedr.2021.101607)
Supplement: Supplementary data 5 [file mmc5.xlsx]

## Sheet: Sheet1
Search strategy of systematic literature review
Date of search	Query	Number of result		Data base	Real result
17.05.2019	(physical activity OR physical inactivity OR exercise OR sedentary behaviour) AND (maternal work OR working mother OR maternal employ* OR working women) AND ('child' OR 'adolescent' OR 'youth' OR 'juvenile')	21200	1958-01-15	Google scholar	3127
18.05.2019	maternal work OR working motherAND children OR adolescent AND physical inactivity OR physical activity	179		PubMed (NLM)	179
18.05.2019	maternal work OR working motherAND children OR adolescent AND dietary pattern OR food intake OR dietary intake	2699		PubMed (NLM)	2699
18.05.2019	maternal work OR working motherAND children OR adolescent AND sedentary behaviour	22		PubMed (NLM)	22
18.05.2019	(maternal employment[Title]) OR working mother[Title]) AND children) OR adolescent) AND dietary pattern) OR food intake) OR dietary behaviour) AND physical activity) OR physical inactivity) AND sedentary behaviour) NOT pregnent women[Title]	3571		PubMed (NCBI)	3571
25.05.2019	( ALL ( maternal AND employment ) OR ALL ( working AND mother ) AND ALL ( children ) OR ALL ( adolescent ) OR TITLE-ABS-KEY ( boys ) OR TITLE-ABS-KEY ( girls ) AND TITLE-ABS-KEY ( dietary AND pattern ) OR TITLE-ABS-KEY ( food AND intake ) ) AND DOCTYPE ( ar OR re ) AND PUBYEAR > 1999 AND PUBYEAR < 2020 AND ( LIMIT-TO ( LANGUAGE , "English" ) )	1155	12:25:00	Scopus	1155
25.05.2019	(ALL ( maternal AND employment ) OR ALL ( working AND mother ) AND ALL ( children ) OR ALL ( adolescent ) OR ALL ( boy ) OR ALL ( girl ) AND ALL ( physical AND activity ) ) AND DOCTYPE ( ar OR re ) AND PUBYEAR > 1999 AND ( LIMIT-TO ( LANGUAGE , "English" ) ) AND ( LIMIT-TO ( ACCESSTYPE(OA) ) )	1828	01:16:00	Scopus	1828
25.05.2019	( ALL ( maternal AND employment ) OR ALL ( working AND mother ) AND ALL ( children ) OR ALL ( adolescent ) OR ALL ( boy ) OR ALL ( girl ) AND ALL ( sedentary AND behaviour ) ) AND DOCTYPE ( ar OR re ) AND PUBYEAR > 1999 AND ( LIMIT-TO ( LANGUAGE , "English" ) )	783	01:36:00	Scopus	783
27.05.2019	("Maternal employment*) AND ("dietary pattern*) AND ("children*)	1010		Google scholar	942
29.05.2019	("Maternal employment*) AND ("physical activity*) AND ("sedentary behaviour")AND("children*)	14	3:7pm	Google scholar	14
29.05.2019	("Maternal employment*) AND ("physical activity*) OR ("physical inactivity) AND ("sedentary behaviour") AND("children*)	75		Google scholar	58
2019-06-20	(“maternal employment” OR “working mother”) AND (“dietary pattern” OR “physical activity” OR “sedentary behaviour”) AND child*	20	00:06:00	ProQuest	20
	Updated search with new search terms 'sport' ,'sitting' and 'screen time' for current time period November 2020
	("maternal employment" OR "working mother") AND ("physical activity" OR "sport" OR "sedentary behaviour*" OR "sitting" OR "screen") AND child*	22		PubMed(NCBI)	22
		49		Scopus	49
	Updated search with new search terms 'sport' ,'sitting' and 'screen time' for updated time period (July 2019- November 2020)
	(“maternal employment” OR “working mother”) AND (“children” OR “adolescent”) (“physical exercise” OR “physical activity” OR “sport” OR sitting OR “screen time” OR television OR TV)	1		PubMed(NCBI)	1
		8		Scopus	8
		5		Google scholar	5
